# Supplementary material for: Distinct Mutation Patterns Reveal Melanoma Subtypes and Influence Immunotherapy Response in Advanced Melanoma Patients
Source: Cancers (Basel). 2020 Aug 20;12(9):2359. doi: 10.3390/cancers12092359 (PMC7563780; doi:10.3390/cancers12092359)
Supplement: Supplementary file 1 [file cancers-12-02359-s001.zip]

Archive with 4 entries (3 files):
- cancers-898298-supplementary/
- cancers-898298-supplementary/cancers-898298-supplementary.xlsx
- cancers-898298-supplementary/SupplementaryFigure1_revised.pdf
- cancers-898298-supplementary/SupplementTable_1-14_20200710.xlsx
